# Supplementary material for: Mapping research trends in macrophage polarization and immunotherapeutic potential in prostate cancer: a bibliometric and visual analysis
Source: Front Oncol. 2026 May 4;16:1784198. doi: 10.3389/fonc.2026.1784198 (PMC13180588; doi:10.3389/fonc.2026.1784198)
Supplement: Supplementary file 3 [file Table1.xlsx]

## Sheet: Sheet1
Country	Number of publications
ARGENTINA	4
AUSTRALIA	14
AUSTRIA	8
BELGIUM	6
BRAZIL	5
CANADA	25
CHINA	199
CROATIA	1
CUBA	1
CZECH REPUBLIC	5
DENMARK	4
EGYPT	1
FINLAND	6
FRANCE	20
GERMANY	23
GREECE	7
HUNGARY	3
INDIA	17
IRAN	6
IRAQ	1
IRELAND	2
ISRAEL	2
ITALY	40
JAPAN	37
JORDAN	1
MALAYSIA	3
MEXICO	4
NETHERLANDS	4
NIGERIA	1
IRELAND	4
NORWAY	2
PAKISTAN	1
POLAND	7
PORTUGAL	2
ROMANIA	2
RUSSIAN FEDERATION	5
SAUDI ARABIA	1
SINGAPORE	3
SLOVENIA	1
SOUTH AFRICA	1
KOREA, REPUBLIC OF	24
SPAIN	9
SWEDEN	15
SWITZERLAND	12
THAILAND	1
TUNISIA	1
TURKEY	6
UNITED KINGDOM	32
UNITED STATES	254
VIET NAM	1
