# Supplementary material for: Mapping research trends in macrophage polarization and immunotherapeutic potential in prostate cancer: a bibliometric and visual analysis
Source: Front Oncol. 2026 May 4;16:1784198. doi: 10.3389/fonc.2026.1784198 (PMC13180588; doi:10.3389/fonc.2026.1784198)
Supplement: Supplementary file 4 [file Table2.xlsx]

## Sheet: Lable
Lable	Country
2	Australia
3	Austria
4	Belgium
5	Canada
6	China
8	Czech Republic
9	Denmark
10	Egypt
12	France
13	Germany
16	India
18	Ireland
20	Italy
21	Japan
26	Netherlands
32	Singapore
33	South Korea
34	Spain
35	Sweden
36	Switzerland
38	United Kingdom
39	USA

## Sheet: Counts
Label	Lable	Cooperation counts
2	6	2
2	12	1
2	13	5
2	20	1
2	39	4
3	12	1
3	13	1
3	26	1
3	35	1
4	5	1
4	8	1
4	12	2
4	13	3
4	18	1
4	20	1
4	26	2
4	34	1
4	36	1
4	38	2
4	39	2
5	8	1
5	12	1
5	13	5
5	18	1
5	20	2
5	21	1
5	26	2
5	32	1
5	33	2
5	34	1
5	36	2
5	38	1
5	39	9
6	8	1
6	9	1
6	12	2
6	13	1
6	16	1
6	20	3
6	21	1
6	26	1
6	32	2
6	33	1
6	34	1
6	38	2
6	39	26
8	12	1
8	13	3
8	18	1
8	20	1
8	26	1
8	34	1
8	36	1
8	38	4
8	39	1
9	20	1
9	33	1
9	34	2
9	35	1
9	36	1
9	38	2
9	39	4
10	39	1
12	13	7
12	18	3
12	20	6
12	26	7
12	34	3
12	35	2
12	36	1
12	38	5
12	39	3
13	16	1
13	18	3
13	20	2
13	21	1
13	26	7
13	33	2
13	34	3
13	35	1
13	36	1
13	38	7
13	39	15
16	21	1
16	34	1
16	39	2
18	20	1
18	26	4
18	34	1
18	35	1
18	36	1
18	38	4
18	39	2
20	26	1
20	34	2
20	36	3
20	38	4
20	39	8
21	26	1
21	32	2
21	38	1
21	39	4
26	34	1
26	35	1
26	36	1
26	38	3
26	39	3
32	33	1
32	39	5
33	39	6
34	35	1
34	36	1
34	38	1
34	39	6
35	38	1
36	38	3
36	39	4
38	39	20

## Sheet: 表格3
Keyword	Ocurrences
Prostate-cancer	334
Expression	160
Activation	156
Tumor-associated macrophages	102
Macrophages	142
Inflammation	84
Cells	76
Progression	75
Cancer	74
Growth	61
Apoptosis	59
Metastasis	57
Immunotherapy	53
Breast-cancer	50
Nf-kappa-b	50
Tumor microenvironment	49
Polarization	46
Proliferation	41
Receptor	40
Dendritic cells	40
